# Supplementary material for: Green Synthesis of Zinc Oxide Nanoparticles Using Puerarin: Characterization, Antimicrobial Potential, Angiogenesis, and In Ovo Safety Profile Assessment
Source: Pharmaceutics. 2024 Nov 16;16(11):1464. doi: 10.3390/pharmaceutics16111464 (PMC11597859; doi:10.3390/pharmaceutics16111464)
Supplement: Supplementary file 1 [file pharmaceutics-16-01464-s001.zip]

Archive with 1 entries (1 files):
- pharmaceutics-3276285-supplementary.pdf
